# Supplementary material for: Robot-Assisted Magnetic Resonance Imaging-Targeted versus Systematic Prostate Biopsy; Systematic Review and Meta-Analysis
Source: Cancers (Basel). 2023 Feb 13;15(4):1181. doi: 10.3390/cancers15041181 (PMC9954527; doi:10.3390/cancers15041181)
Supplement: Supplementary file 1 [file cancers-15-01181-s001.zip]

Archive with 1 entries (1 files):
- cancers-2167263-supplementary.pdf
